# Supplementary material for: Loss or Dilution—A New Diagnostic Method to Assess the Impact of Dilution on Standard Laboratory Parameters
Source: Diagnostics (Basel). 2023 Aug 4;13(15):2596. doi: 10.3390/diagnostics13152596 (PMC10417005; doi:10.3390/diagnostics13152596)
Supplement: Supplementary file 1 [file diagnostics-13-02596-s001.zip]

Archive with 1 entries (1 files):
- diagnostics-2502646-supplementary.pdf
